# Supplementary material for: Seed Priming with Single-Walled Carbon Nanotubes Grafted with Pluronic P85 Preserves the Functional and Structural Characteristics of Pea Plants
Source: Nanomaterials (Basel). 2023 Apr 11;13(8):1332. doi: 10.3390/nano13081332 (PMC10143637; doi:10.3390/nano13081332)
Supplement: Supplementary file 1 [file nanomaterials-13-01332-s001.zip]

Archive with 1 entries (1 files):
- nanomaterials-2311334-supplementary.pdf
